# Supplementary material for: Role of TDP2 in the repair of DNA damage induced by the radiomimetic drug Bleomycin
Source: Genes Environ. 2025 Mar 28;47:7. doi: 10.1186/s41021-025-00329-9 (PMC11954286; doi:10.1186/s41021-025-00329-9)
Supplement: Supplementary file 2 — Supplementary Material 2. [file 41021_2025_329_MOESM2_ESM.xlsx]

## Sheet: Supplementary Table 1
Supplementary Table 1. Tukey's multiple comparison test results for the tail moment of X-ray irradiated cells
Group 1	Group 2	Adjusted P-value
WT	TDP1-/-	0.9
WT	TDP2-/-	0.001
WT	TDP2E152Q/E152Q	0.8294
WT	TDP1-/-/TDP2-/-	0.6616
WT	TDP1-/-/TDP2E152Q/E152Q	0.7589
TDP1-/-	TDP2-/-	0.001
TDP1-/-	TDP2E152Q/E152Q	0.268
TDP1-/-	TDP1-/-/TDP2-/-	0.1468
TDP1-/-	TDP1-/-/TDP2E152Q/E152Q	0.2111
TDP2-/-	TDP2E152Q/E152Q	0.0021
TDP2-/-	TDP1-/-/TDP2-/-	0.0061
TDP2-/-	TDP1-/-/TDP2E152Q/E152Q	0.0033
TDP2E152Q/E152Q	TDP1-/-/TDP2-/-	0.9
TDP2E152Q/E152Q	TDP1-/-/TDP2E152Q/E152Q	0.9
TDP1-/-/TDP2-/-	TDP1-/-/TDP2E152Q/E152Q	0.9
