# Supplementary material for: Role of TDP2 in the repair of DNA damage induced by the radiomimetic drug Bleomycin
Source: Genes Environ. 2025 Mar 28;47:7. doi: 10.1186/s41021-025-00329-9 (PMC11954286; doi:10.1186/s41021-025-00329-9)
Supplement: Supplementary file 3 — Supplementary Material 3. [file 41021_2025_329_MOESM3_ESM.xlsx]

## Sheet: Supplementary Table 2
Supplementary Table 2. Tukey's multiple comparison test results for the tail moment of Bleo-treated cells.
Group 1	Group 2	Adjusted P-value
WT	TDP1-/-	0.1546
WT	TDP2-/-	0.2159
WT	TDP2E152Q/E152Q	0.9
WT	TDP1-/-/TDP2-/-	0.0264
WT	TDP1-/-/TDP2E152Q/E152Q	0.1295
TDP1-/-	TDP2-/-	0.001
TDP1-/-	TDP2E152Q/E152Q	0.0309
TDP1-/-	TDP1-/-/TDP2-/-	0.001
TDP1-/-	TDP1-/-/TDP2E152Q/E152Q	0.001
TDP2-/-	TDP2E152Q/E152Q	0.5645
TDP2-/-	TDP1-/-/TDP2-/-	0.9
TDP2-/-	TDP1-/-/TDP2E152Q/E152Q	0.9
TDP2E152Q/E152Q	TDP1-/-/TDP2-/-	0.1373
TDP2E152Q/E152Q	TDP1-/-/TDP2E152Q/E152Q	0.4239
TDP1-/-/TDP2-/-	TDP1-/-/TDP2E152Q/E152Q	0.9
